# Supplementary material for: Gene expression profiling identifies distinct molecular signatures in thrombotic and obstetric antiphospholipid syndrome
Source: J Autoimmun. 2018 Sep;93:114–23. doi: 10.1016/j.jaut.2018.07.002 (PMC6123515; doi:10.1016/j.jaut.2018.07.002)
Supplement: Multimedia component 1 [file mmc1.xml]

<?xml version="1.0" encoding="UTF-8" standalone="no"?><data:data><datasets><author>v.ripoll-nunez@ucl.ac.uk</author><type>1</type><dataset><name>Gene expression profile in human monocytes treated with IgG from APS patients or IgG from controls</name><caption/><description>Microarray expresion data</description><filetype><name/></filetype><filesize/><source>0</source><sourcename>Original Data</sourcename><access><type>1</type><name>Data available in data repository</name><reponame>ArrayExpress</reponame><PersistentId>E-MTAB-6671</PersistentId><deeplinkurl>https://www.ebi.ac.uk/arrayexpress/experiments/E-MTAB-6671</deeplinkurl></access></dataset></datasets></data:data>
